# Supplementary material for: The genetics of ray pattern variation in Caenorhabditis briggsae
Source: BMC Evol Biol. 2005 Jan 5;5:3. doi: 10.1186/1471-2148-5-3 (PMC545079; doi:10.1186/1471-2148-5-3)
Supplement: Additional File 1 — AF16 × HK104 RIL ray pattern data. Cb-egl-5 genotypes and ray pattern phenotypes of RIL derived from AF16 × HK104. [file 1471-2148-5-3-S1.xls]

## Sheet: RIL genotypes
	frequency of derived phenotype
strain	fusion	position	genotype
AF16	0.78	0.98	0			parental strain	collection site	citation
HK104	0.37	0.72	1			AF16	Gujarat India	Fodor AF, DL Riddle, FK Nelson, JK Golden (1983) Comparison of a new wild-type Caenorhabditis briggsae with lab strains of C. briggsae and C. elegans. Nematologica 29: 203-217.
PB843	0.92323	0.973081	1			HK104	Okayama Japan	Baird SE (2001) Strain-specific variation in the pattern of caudal papillae in Caenorhabditis briggsae (Nematoda: Rhabditidae); implications for species identification. Nematology 3: 373-376
PB844	0.244275	0.805344	0
PB845	0.52549	0.960784	0
PB846	0.640316	0.909091	1			genotype notation
PB847	0.959	0.989	1			0 = AF16
PB848	0.356	0.793	0			1 = HK104
PB849	0.38961	0.845155	1
PB850	0.224876	0.873632	0
PB851	0.577778	0.874074	1
PB852	0.466068	0.802395	1
PB853	0.618321	0.816794	1
PB854	0.188	0.696	0
PB855	0.326165	0.695341	1
PB856	0.756757	0.941892	1
PB860	0.281818	0.636364	1
PB861	0.65	0.925	0
PB862	0.257426	0.811881	1
PB863	0.757812	0.960938	0
PB864	0.862745	0.95098	1
PB865	0.11	0.78	0
PB866	0.473684	0.763158	1
PB868	0.398374	0.747967	0
PB869	0.233645	0.691589	0
PB870	0.168317	0.80198	0
PB871	0.196078	0.843137	1
PB872	0.00943396	0.726415	0
PB873	0.20979	0.741259	0
PB874	0.46729	0.971963	1
PB875	0.790698	0.906977	0
PB876	0.694444	1	1
PB877	0.425926	0.898148	0
PB878	0.408333	0.766667	1
PB879	0.28	0.76	0
PB880	0.910714	0.964286	1
PB881	0.519231	0.884615	1
PB882	0.339286	0.767857	1
PB883	0.767241	0.991379	1
PB884	0.547771	0.815287	1
PB885	0.699187	0.894309	1
PB887	0.918182	0.927273	1
PB888	0.87395	0.92437	1
PB889	0.885965	0.947368	1
PB890	0.03	0.55	0
PB891	0.654545	0.827273	0
PB892	0.920635	0.992063	1
PB893	0.54	0.77	1
PB894	0.33	0.85	1
PB895	0.965812	0.974359	1
PB896	0.910314	0.964126	1
PB897	0.705882	0.882353	1
PB898	0.240741	0.759259	0
PB899	0.529126	0.970874	1
PB900	0.386555	0.747899	0
PB901	0.214286	0.794643	0
PB902	0.755906	0.976378	0
PB903	0.52	0.76	0
PB904	0.223214	0.553571	1
PB905	0.728	0.85	1
PB906	0.89	0.97	1
PB907	0.725806	0.870968	1
PB908	0.90566	0.971698	1
PB909	0.813084	0.981308	1
PB910	0.55	0.94	0
PB911	1	1	1
PB912	0.918699	0.96748	1
PB913	0.615721	0.89083	1
PB914	0.541284	0.908257	1
PB915	0.90099	0.990099	1
PB916	0.910569	0.98374	1
PB917	0.914286	0.980952	1
PB918	0.982301	0.99115	1
PB919	0.898148	0.972222	1
PB920	0.149123	0.684211	0
PB921	0.78	0.92	1
PB922	0.514019	0.878505	1
PB923	0.474138	0.698276	1
PB924	0.46	0.75	1
PB925	0.742574	0.940594	1
PB926	0.85	0.97	1
PB927	0.456897	0.87069	0
PB928	0.509434	0.820755	0
PB929	0.7	0.85	1
PB930	0.94	0.99	1
PB931	0.622951	0.934426	0
PB932	0.95	0.98	1
PB933	0.79	0.88	1
PB934	0.792079	0.960396	1
PB935	0.79	0.93	1
PB936	0.72807	0.973684	1
PB937	0.635514	0.943925	1
PB938	0.08	0.86	1
PB939	0.401869	0.841121	0
PB940	0.721739	0.930435	1
PB941	1	1	1
PB943	0.15	0.71	1
PB944	0.855856	0.945946	1
PB945	0.359223	0.456311	0
PB947	0.116505	0.621359	1
PB948	0.92	1	1
PB949	0.495327	0.794393	1
PB950	0.6	0.89	0
PB951	0.17	0.58	0
PB953	0.58	0.98	1
PB955	0.5	0.78	1
PB956	0.45	0.92	1
PB957	0.77	0.93	0
PB958	0.44	0.87	1
PB959	0.51	0.84	0
